# Supplementary material for: Nanovaccine administration route is critical to obtain pertinent iNKt cell help for robust anti-tumor T and B cell responses
Source: Oncoimmunology. 2020 Mar 17;9(1):1738813. doi: 10.1080/2162402X.2020.1738813 (PMC7790498; doi:10.1080/2162402X.2020.1738813)
Supplement: Supplemental Material [file KONI_A_1738813_SM3348.zip]

Archive with 8 entries (8 files):
- sup-1.jpg
- sup-2.jpg
- sup-3.jpg
- sup-4.jpg
- sup-5.jpg
- sup-6.jpg
- sup-7.jpg
- Supplementary Figure caption.docx
